# Supplementary material for: Ventilatory response to peripheral chemoreflex and muscle metaboreflex during static handgrip in healthy humans: evidence of hyperadditive integration
Source: Exp Physiol. 2023 Apr 10;108(7):932–9. doi: 10.1113/EP091094 (PMC10988439; doi:10.1113/EP091094)
Supplement: Supplementary file 1 — Statistical Summary Document [file EPH-108-932-s001.xlsx]

## Sheet: Statistical Summary Table
Statistical Summary Document
Manuscript Title:	HYPERADDITIVE VENTILATORY RESPONSE RESULTING FROM PERIPHERAL CHEMOREFLEX AND MUSCLE METABOREFLEX INTERACTION DURING STATIC HANDGRIP IN HEALTHY HUMANS
Authors:	Diogo Machado de Oliveira, Thiago Ribeiro Lopes, Felipe Silva Gomes, Anas Rashid, Bruno Moreira Silva
Animal model used, if applicable:	not applicable																																										95.9825
Underlying hypothesis:	we sought to test the hypothesis that peripheral chemoreflex and muscle metaboreflex coactivation during isocapnic exercise provokes greater ventilatory and breathing-related sensations and emotional responses than the sum of effects yielded by each reflex activation separately (i.e., hyperadditive integration).																																				95.9825	97.1333	97	97.1333	97		97.1333
Definitions of ‘n’:	pearson																																										97
																																											97.1333
Statistical summary table:																																											97
Experimental question number	Finding/ conclusion	Experimental location/variable	Mean value ± Standard Deviation	n	Exact P value	Figure/table in which data are presented	Units	Data comparisons	Statistical test	Any other experimental factors	Comments
1 - Was oxygen saturation different among conditions over time?	Oxygen saturation was lower in the hypoxia combined with PECO and hypoxia compared to the control condition.	Control Hypoxia PECO Hypoxia combined with PECO	Rest: 95.98 ± 2.23 1 min ND hand: 97.13 ± 2.64 2 min ND hand: 97.00 ± 2.67 3 min D hand: 97.13 ± 2.85 4 min D hand: 97.00 ± 2.10 Rest: 96.62 ± 2.33 1min ND hand: 97.35 ± 2.37 2min ND hand: 96.26 ± 3.77 3min D hand: 91.24 ± 5.77 4min D hand: 88.01 ± 5.13 Rest: 96.50 ± 2.35 1min ND hand: 97.66 ± 1.11 2min ND hand: 97.73 ± 1.22 3min D hand: 98.06 ± 0.79 4min D hand: 96.93 ± 2.12 Rest: 96.81 ± 1.67 1…	14	Condition: P = 0.000 Time: P = 0.000 Interation: P = 0.000	2A	%	Conditions: Control vs Hypoxia vs PECO vs Hypoxia combined with PECO Time: baseline vs 1 min vs 2 min vs 3 min vs 4 min Interaction between Conditions and Time	2-way ANOVA Tukey’s Multi. comp.		Post hoc P-values 3 min D hand: P = 0.000 (Hypoxia combined with PECO vs control) 3 min D hand: P = 0.000 (Hypoxia vs control) 4 min D hand: P = 0.000 (Hypoxia combined with PECO vs control) 4 min D hand: P=0.000 (Hypoxia vs control)
2 - Was end-tidal PO2 different among conditions over time?	End-tidal PO2 was lower in the hypoxia combined with PECO and hypoxia compared to the control condition.	Control Hypoxia PECO Hypoxia combined with PECO	Rest: 90.07 ± 3.56 1min ND hand: 90.28 ± 3.49 2min ND hand: 91.71 ± 3.31 3min D hand: 90.35 ± 3.60 4min D hand: 93.14 ± 1.83 Rest: 90.04 ± 4.32 1min ND hand: 89.21 ± 3.61 2min ND hand: 90.50 ± 4.05 3min D hand: 57.42 ± 4.78 4min D hand: 49.00 ± 3.86 Rest: 89.53 ± 2.87 1min ND hand: 90.71 ± 3.26 2min ND hand: 91.92 ± 4.30 3min D hand: 91.35 ± 4.46 4min D hand: 91.71 ± 3.79 Rest: 89.44 ± 4.30 1min …	14	Condition: P = 0.000 Time: P = 0.000 Interation: P = 0.000	2B	mmHg	Conditions: Control vs Hypoxia vs PECO vs Hypoxia combined with PECO Time: baseline vs 1 min vs 2 min vs 3 min vs 4 min Interaction between Conditions and Time	2-way ANOVA Tukey’s Multi. comp.		Post hoc P-values 3 min D hand: P = 0.000 (Hypoxia combined with PECO vs control) 3 min D hand: P = 0.000 (Hypoxia vs control) 4 min D hand: P = 0.000 (Hypoxia combined with PECO vs control) 4 min D hand: P = 0.000 (Hypoxia vs control)
3 - Was end-tidal PCO2 different among conditions over time?	End-tidal PCO2 was lower in the hypoxia combined with PECO and PECO experiments than in the control experiment.	Control Hypoxia PECO Hypoxia combined with PECO	Rest: 39.92 ± 3.48 1min ND hand: 39.85 ± 3.61 2min ND hand: 39.50 ± 3.61 3min D hand: 40.35 ± 3.83 4min D hand: 39.07 ± 3.29 Rest: 39.38 ± 3.77 1min ND hand: 39.64 ± 3.73 2min ND hand: 39.64 ± 3.52 3min D hand: 39.42 ± 3.87 4min D hand: 38.71 ± 3.91 Rest: 39.15 ± 3.41 1min ND hand: 38.92 ± 3.26 2min ND hand: 38.57 ± 3.05 3min D hand: 38.92 ± 3.14 4min D hand: 38.85 ± 3.48 Rest: 39.73 ± 3.50 1min …	14	Condition: P = 0.050 Time: P = 0.000 Interation: P = 0.002	2C	mmHg	Conditions: Control vs Hypoxia vs PECO vs Hypoxia combined with PECO Time: baseline vs 1 min vs 2 min vs 3 min vs 4 min Interaction between Conditions and Time	2-way ANOVA Tukey’s Multi. comp.		Post hoc P-values 3 min D hand: P = 0.000 ( PECO vs control) 3 min D hand: P = 0.000 (Hypoxia vs control)
4 - Was ventilation diferent among experimental conditions over time?	During the dominant hand exercise, ventilation was higher in hypoxia combined with PECO and hypoxia versus control	Control Hypoxia PECO Hypoxia combined with PECO	Rest: 11.09 ± 2.85 1min ND hand: 13.74 ± 2.72 2min ND hand: 15.09 ± 3.18 3min D hand: 16.13 ± 3.78 4min D hand: 18.27 ± 2.99 Rest: 10.67 ± 2.17 1min ND hand: 13.23 ± 2.94 2min ND hand: 15.65 ± 3.43 3min D hand: 19.38 ± 4.21 4min D hand: 27.78 ± 5.74 Rest: 11.18 ± 2.09 1min ND hand: 12.94 ± 2.00 2min ND hand: 15.98 ± 4.20 3min D hand: 15.53 ± 3.04 4min D hand: 17.23 ± 4.18 Rest: 12.07 ± 2.45 1min …	14	Condition: P = 0.000 Time: P = 0.000 Interation: P = 0.000	3A	L/min	Conditions: Control vs Hypoxia vs PECO vs Hypoxia combined with PECO Time: baseline vs 1 min vs 2 min vs 3 min vs 4 min Interaction between Conditions and Time	2-way ANOVA Tukey’s Multi. comp.		Post hoc P-values 3 min D hand: P = 0.000 (Hypoxia combined with PECO vs control) 3 min D hand: P = 0.000 (Hypoxia vs control) 4 min D hand: P = 0.000 (Hypoxia combined with PECO vs control) 4 min D hand: P = 0.000 (Hypoxia vs control)
5 - Was tidal volume diferent among conditions over time?	tidal volume was higher in hypoxia combined with PECO compared to control	Control Hypoxia PECO Hypoxia combined with PECO	Rest: 0.85 ± 0.17 1min ND hand: 0.81 ± 0.14 2min ND hand: 0.87 ± 0.14 3min D hand: 0.86 ± 0.17 4min D hand: 0.96 ± 0.19 Rest: 0.84 ± 0.21 1min ND hand: 0.73 ± 0.16 2min ND hand: 0.81 ± 0.15 3min D hand: 1.05 ± 0.22 4min D hand: 1.36 ± 0.31 Rest: 0.79 ± 0.17 1min ND hand: 0.70 ± 0.15 2min ND hand: 0.74 ± 0.16 3min D hand: 0.78 ± 0.15 4min D hand: 0.89 ± 0.26 Rest: 0.95 ± 0.23 1min ND hand: 0.92 ± …	14	Condition: P = 0.000 Time: P = 0.000 Interation: P = 0.000	3B	L	Conditions: Control vs Hypoxia vs PECO vs Hypoxia combined with PECO Time: baseline vs 1 min vs 2 min vs 3 min vs 4 min Interaction between Conditions and Time	2-way ANOVA Tukey’s Multi. comp.		Post hoc P-values 3 min D hand: P = 0.000 (Hypoxia combined with PECO vs PECO) 4 min D hand: P = 0.000 (Hypoxia combined with PECO vs PECO) 4 min D hand: P = 0.000 (Hypoxia vs control)
6 - Was breathing frequency diferent among conditions over time?	Yes, breathing frequency was similar among conditions.	Control Hypoxia PECO Hypoxia combined with PECO	Rest: 13.31 ± 3.24 1min ND hand: 17.25 ± 3.41 2min ND hand: 17.35 ± 2.46 3min D hand: 19.01 ± 5.04 4min D hand: 19.64 ± 5.09 Rest: 13.21 ± 3.06 1min ND hand: 18.26 ± 3.76 2min ND hand: 19.32 ± 3.94 3min D hand: 18.68 ± 3.86 4min D hand: 20.96 ± 5.19 Rest: 14.60 ± 2.87 1min ND hand: 18.94 ± 3.60 2min ND hand: 21.69 ± 4.87 3min D hand: 20.19 ± 4.06 4min D hand: 19.93 ± 5.74 Rest: 13.22 ± 2.91 1min …	14	Condition: P = 0.021 Time: P = 0.000 Interation: P = 0.030	3C	cycles/min	Conditions: Control vs Hypoxia vs PECO vs Hypoxia combined with PECO Time: baseline vs 1 min vs 2 min vs 3 min vs 4 min Interaction between Conditions and Time	2-way ANOVA Tukey’s Multi. comp.		Post hoc P-value 2 min ND hand: P = 0.000 (PECO vs control)
7 - Was breathing intensity diferent among conditions over time?	breathing intensity was greater in hypoxia combined with PECO and hypoxia compared to control	Control Hypoxia PECO Hypoxia combined with PECO	Rest: 1.01 ± 0.75 1min ND hand: 2.15 ± 0.98 2min ND hand: 3.23 ± 1.69 3min D hand: 3.15 ± 1.16 4min D hand: 3.80 ± 1.31 Rest: 1.07 ± 0.69 1min ND hand: 1.66 ± 0.85 2min ND hand: 2.73 ± 1.25 3min D hand: 3.30 ± 1.36 4min D hand: 4.73 ± 1.57 Rest: 0.93 ± 0.74 1min ND hand: 1.84 ± 0.96 2min ND hand: 2.93 ± 1.39 3min D hand: 3.11 ± 1.24 4min D hand: 4.11 ± 1.32 Rest: 1.00 ± 0.70 1min ND hand: 2.11 ± …	14	Condition: P = 0.157 Time: P = 0.000 Interation: P = 0.000	3D	Units	Conditions: Control vs Hypoxia vs PECO vs Hypoxia combined with PECO Time: baseline vs 1 min vs 2 min vs 3 min vs 4 min Interaction between Conditions and Time	Two-way ANOVA Tukey’s Multi. comp.		Post hoc P-values 4 min D hand: P = 0.000 (Hypoxia combined with PECO vs control) 4 min D hand: P = 0.002 (Hypoxia vs control)
8 - Was the change in ventilation diferent among conditions?	Yes, ventilation change was greater in hypoxia combined with PECO than in hypoxia, PECO, and hypoxia plus PECO	PECO Hypoxia Hypoxia plus PECO Hypoxia combined with PECO	1.04 ± 3.79 9.50 ± 5.16 8.46 ± 8.07 12.92 ± 5.81	14	Condition: P = 0.000	3E	L/min	Conditions: PECO vs Hypoxia vs Hypoxia plus PECO vs Hypoxia combined with PECO	One-way ANOVA Tukey's Multi. Comp.		Post hoc P-values P = 0.041 (Hypoxia vs Hypoxia combined with PECO) P = 0.000 (Hypoxia vs Hypoxia combined with PECO) P = 0.005 (Hypoxia combined with PECO vs Hipoxia plus PECO)
9 - Was the change in tidal volume diferent among conditions?	Tidal volume change in hypoxia combined with PECO was greater than in PECO, but similar to the changes in hypoxia and hypoxia plus PECO	PECO Hypoxia Hypoxia plus PECO Hypoxia combined with PECO	0.06 ± 0.34 0.40 ± 0.36 0.34 ± 0.58 0.45 ± 0.30	14	Condition: P = 0.000	3F	L	Conditions: PECO vs Hypoxia vs Hypoxia plus PECO vs Hypoxia combined with PECO	One-way ANOVA Tukey's Multi. Comp.		Post hoc P-values P = 0.950 (Hypoxia vs Hypoxia combined with PECO) P = 0.001 (Hypoxia vs Hypoxia combined with PECO) P = 0.615 (Hypoxia combined with PECO vs Hipoxia plus PECO)
10 - Was the change in breathing frequency diferent among conditions?	Breathing frequency change was similar among conditions.	PECO Hypoxia Hypoxia plus PECO Hypoxia combined with PECO	0.28 ± 3.17 8.13 ± 3.07 8.42 ± 4.59 2.57 ± 3.71	14	Condition: P = 0.212	3G	cycles/min	Conditions: PECO vs Hypoxia vs Hypoxia plus PECO vs Hypoxia combined with PECO	One-way ANOVA
11 - Was the change in breathing intensity diferent among conditions?	Breathing intensity change was greater in hypoxia combined with PECO than in hypoxia and PECO, but similar to the breathing intensity change in hypoxia plus PECO	PECO Hypoxia Hypoxia plus PECO Hypoxia combined with PECO	0.30 ± 1.18 0.92 ± 1.16 1.23 ± 2.09 1.88 ± 1.32	14	Condition: P = 0.000	3H	Units	Conditions: PECO vs Hypoxia vs Hypoxia plus PECO vs Hypoxia combined with PECO	One-way ANOVA Tukey's Multi. Comp.		Post hoc P-values P = 0.037 (Hypoxia vs Hypoxia combined with PECO) P = 0.000 (Hypoxia vs Hypoxia combined with PECO) P = 0.238 (Hypoxia combined with PECO vs Hipoxia plus PECO)
